# Supplementary material for: LIN28B-mediated PI3K/AKT pathway activation promotes metastasis in colorectal cancer models
Source: J Clin Invest. 2025 Jan 14;135(8):e186035. doi: 10.1172/JCI186035 (PMC11996871; doi:10.1172/JCI186035)
Supplement: Supporting data values [file jci-135-186035-s251.xlsx]

## Sheet: Fig. 1A
LoVo		DLD-1
EV	LIN28Bhigh	EV	LIN28Bhigh
0.819778	6.75522	0.085676	10.74
1.20202	6.4279	0.302717	11.3468
0.978201	7.33435	0.085097	8.89617

## Sheet: Fig. 1D
LoVo		DLD-1
EV	LIN28Bhigh	EV	LIN28Bhigh
14.2857	60	0	80

## Sheet: Fig. 1E
LoVo		DLD-1
EV	EV	LIN28Bhigh	LIN28Bhigh
0	0	0	0
0	0	0	170.18
0	0	18.231	37.86
0	0	0	6.137
0	0	0	77.818
0.13853	0	15	1.685
0	0	24.972	0
		0.165	0
		0
		0.191

## Sheet: Fig. 1F
	NES
CHOLESTEROL HOMEOSTASIS	1.3539
FATTY ACID METABOLISM	1.28473
MTORC1 SIGNALING	1.27801
G2M CHECKPOINT	1.24753
GLYCOLYSIS	1.24293
HYPOXIA	1.23724
E2F TARGETS	1.23259
PROTEIN SECRETION	1.2216
MITOTIC SPINDLE	1.20252
PANCREAS BETA CELLS	1.18478
APICAL SURFACE	1.17257
XENOBIOTIC METABOLISM	1.16666
PEROXISOME	1.15559
HEDGEHOG SIGNALING	1.15243
PI3K AKT MTOR SIGNALING	1.14382

## Sheet: Fig. 1G
EV	LIN28Bhigh
0.477785	2.63483
2.07001	3.02471
0.452207	7.51209
0.77052	1.904
0.80975	1.82611
1.41973	1.88323
1.03197	4.58626
0.284531	3.23848
1.6835	6.4877

## Sheet: Fig. 1H
	EV			LIN28B
AKT	1.04016	0.953212	1.00663	1.37633	1.31249	1.25128
AMPKa	0.989291	0.967427	1.04328	1.36865	1.22179	1.10793
BAD	0.979638	0.910228	1.11013	1.58794	1.27954	1.11887
4E-BP1	0.961755	0.932406	1.10584	1.46579	1.18238	1.13422
Erk1/2	0.955341	1.03733	1.00733	1.55594	1.60882	1.37702
GSk3a	1.02493	0.933122	1.04195	1.27398	1.47016	1.32494
GSK3b	1.10402	0.814064	1.08192	1.15602	1.14584	1.14842
mTOR	1.0534	0.860497	1.0861	1.21834	1.30683	1.25997
P27	1.03243	0.948237	1.01933	1.26479	1.43242	1.36353
P53	0.976171	0.987257	1.03657	1.40838	1.33909	1.22611
S6K	0.952943	0.966497	1.08056	1.66668	1.51773	1.26152
PDK1	0.764194	1.0169	1.2189	1.6103	1.21689	1.0711
PRAS40	0.968213	0.923162	1.10862	1.42362	1.51762	1.33307
PTEN	1.04457	0.869288	1.08614	1.11089	1.11911	1.09173
Raf-1	0.99942	0.843976	1.1566	1.41961	1.41586	1.36715
RPS6	1.11943	0.869156	1.01141	1.19712	1.26046	1.24032
RSK1	1.08595	0.878563	1.03549	1.29615	1.28753	1.30441
RSK2	1.173	0.881427	0.945578	1.63518	1.31089	1.25266

## Sheet: Fig. 2C
R26WT/WT	R26Pik3ca/WT	R26Pik3ca/Pik3ca
0.842846	4.19257	5.22171
1.16646	1.65259	8.03954
0.99069	3.70098	11.3395

## Sheet: Fig. 2D
Days	R26WT/WT			R26Pik3ca/WT				R26Pik3ca/Pik3ca
0	100	100	100	100	100	100	100	100	100	100
1	99.0282	117.336	115.247	105.947	103.891	105.856	116.644	124.138	145.575	140.954
2	141.875	134.1	123.073	133.426	103.448	115.904	140.898	265.648	209.085	248.886
3	211.848	161.659	173.1	159.201	126.598	155.314	180.327	300.625	257.179	279.005
4	316.902	206.198	165.807	308.983	194.236	196.071	292.429	305.795	364.383	337.894
5	404.325	260.274	215.491	393.291	255.336	239.064	334.276	393.999	456.256	430.04

## Sheet: Fig. 2E
R26WT/WT	R26Pik3ca/WT	R26Pik3ca/Pik3ca
1609	2995	4281
1282	2473	3490
1169	2697	2510
		3746

## Sheet: Fig. 2G
pAKT				Ki67				Crypt hyperplasia
R26WT/WT	R26Pik3ca/WT	R26Pik3ca/Pik3ca		VilCre;R26WT/WT	VilCre;R26Pik3ca/WT	VilCre;R26Pik3ca/Pik3ca		VilCre;R26WT/WT	VilCre;R26Pik3ca/WT	VilCre;R26Pik3ca/Pik3ca
1.36054	7.43907	9.8777		10.05	17.54	20.05		88.479	223.548	334.578
2.34	8.724	7.262		11	26.6	13.42		124.759	163.466	387.618
1.891	6.005	6.612		12.56	25.5	17.6		237.452	176.075	360.617
				17.32		22.93		157.926	204.788	293.467
				19.11		24.5		129.219	228.155	307.829
				10.07		22.11		173.926	268.147	476.835
								200.216	284.602	336.836
								244.786	306.006	461.486
								237.607	328.549	399.602
								321.552	370.634	384.105
								199.894	341.622	410.597
								277.348	415.635	471.577
								284.851	388.294	391.493
								184.662	437.995	398.398
								247.601	395.181	384.498
								193.895	385.721	341.716
								206.466	183.856	357.039
								208.905	250.794	373.499
								204.032	236.287	349.554
								256.48	161.38	365.766
								247.898	212.243	374.415
								252.472	332.489	387.994
								263.678	333.853	343.318
								311.898	430.481	386.078
								334.771	448.834	349.568
								325.792	332.991	379.821
								280.919	358.324	422.41
								272.338	338.857	384.477
								255.581	400.14	423.761
								286.88	381.485	367.448

[truncated: 37 more sheets: Fig. 3A, Fig. 3C, Fig. 3E, Fig. 3H, Fig. 4A, Fig. 4B, Fig. 4C, Fig. 4D, Fig. 4F, Fig. 4G, Fig. 5C, Fig. 5D, Fig. 5E, Fig. 5F, Fig. 5H, Fig. 6A, Fig. 6B, Fig. 6C, Fig. 6D, Fig. 6F …]
